# Supplementary material for: Artesunate Inhibits the Cell Growth in Colorectal Cancer by Promoting ROS-Dependent Cell Senescence and Autophagy
Source: Cells. 2022 Aug 9;11(16):2472. doi: 10.3390/cells11162472 (PMC9406496; doi:10.3390/cells11162472)
Supplement: Supplementary file 1 [file cells-11-02472-s001.zip]

Archive with 1 entries (1 files):
- cells-1761989-supplementary.pdf
